# Supplementary material for: Ectomycorrhizal Influence on the Dynamics of Sesquiterpene Release by Tricholoma vaccinum
Source: J Fungi (Basel). 2022 May 24;8(6):555. doi: 10.3390/jof8060555 (PMC9224709; doi:10.3390/jof8060555)
Supplement: Supplementary file 1 [file jof-08-00555-s001.zip]

Archive with 1 entries (1 files):
- jof-1716541-supplementary.pdf
